# Supplementary material for: Evaluation of headstarting as a conservation tool to recover Blanding’s Turtles (Emydoidea blandingii) in a highly fragmented urban landscape
Source: PLoS One. 2023 Mar 8;18(3):e0279833. doi: 10.1371/journal.pone.0279833 (PMC9994698; doi:10.1371/journal.pone.0279833)
Supplement: S1 File — (XLSX) [file pone.0279833.s001.xlsx]

## Sheet: Sheet1
ID	Sampling year						Group																								Encounter history	Release year	# occ. tracked	Notes
	2015	2016	2017	2018	2019	2020
1	1	1	1	1	1	1	1	0	0	0	0	0	0	0	0	0	0	0	0	0	0	0	0	0	0	0	0	0	0	;	/*1*/111111 1 0 0 0 0 0 0 0 0 0 0 0 0 0 0 0 0 0 0 0 0 0 0 ;	2015	6	Tracked from 2015-06-26 to 2020-12-27
2	1	1	1	1	1	1	1	0	0	0	0	0	0	0	0	0	0	0	0	0	0	0	0	0	0	0	0	0	0	;	/*2*/111111 1 0 0 0 0 0 0 0 0 0 0 0 0 0 0 0 0 0 0 0 0 0 0 ;	2015	6	Tracked from 2015-06-24 to 2020-12-27
3	1	1	1	1	1	1	1	0	0	0	0	0	0	0	0	0	0	0	0	0	0	0	0	0	0	0	0	0	0	;	/*3*/111111 1 0 0 0 0 0 0 0 0 0 0 0 0 0 0 0 0 0 0 0 0 0 0 ;	2015	6	Tracked from 2015-06-24 to 2020-12-27
4	1	1	1	1	1	0	0	1	0	0	0	0	0	0	0	0	0	0	0	0	0	0	0	0	0	0	0	0	0	;	/*4*/111110 0 1 0 0 0 0 0 0 0 0 0 0 0 0 0 0 0 0 0 0 0 0 0 ;	2015	5	Tracked from 2015-06-24 to 2019-05-30
5	1	1	1	1	1	0	0	1	0	0	0	0	0	0	0	0	0	0	0	0	0	0	0	0	0	0	0	0	0	;	/*5*/111110 0 1 0 0 0 0 0 0 0 0 0 0 0 0 0 0 0 0 0 0 0 0 0 ;	2015	5	Tracked from 2015-06-24 to 2019-05-31
6	1	1	1	1	1	0	0	1	0	0	0	0	0	0	0	0	0	0	0	0	0	0	0	0	0	0	0	0	0	;	/*6*/111110 0 1 0 0 0 0 0 0 0 0 0 0 0 0 0 0 0 0 0 0 0 0 0 ;	2015	5	Tracked from 2015-06-30 to 2019-05-23; Signal lost after 2019-05-31
7	1	1	1	1	0	0	0	1	0	0	0	0	0	0	0	0	0	0	0	0	0	0	0	0	0	0	0	0	0	;	/*7*/111100 0 1 0 0 0 0 0 0 0 0 0 0 0 0 0 0 0 0 0 0 0 0 0 ;	2015	5	Tracked from 2015-06-04 to 2018-07-05 when it was found dead
8	1	1	1	1	0	0	0	0	1	0	0	0	0	0	0	0	0	0	0	0	0	0	0	0	0	0	0	0	0	;	/*8*/111100 0 0 1 0 0 0 0 0 0 0 0 0 0 0 0 0 0 0 0 0 0 0 0 ;	2015	4	Tracked from 2015-06-24 to 2018-05-14
9	1	1	1	1	0	0	0	0	1	0	0	0	0	0	0	0	0	0	0	0	0	0	0	0	0	0	0	0	0	;	/*9*/111100 0 0 1 0 0 0 0 0 0 0 0 0 0 0 0 0 0 0 0 0 0 0 0 ;	2015	4	Tracked from 2015-06-26 to 2018-05-31
10	1	1	0	0	0	0	0	0	0	1	0	0	0	0	0	0	0	0	0	0	0	0	0	0	0	0	0	0	0	;	/*10*/110000 0 0 0 1 0 0 0 0 0 0 0 0 0 0 0 0 0 0 0 0 0 0 0 ;	2015	2	Tracked from 2015-07-02 to 2016-05-17
11	1	1	0	0	0	0	0	0	0	1	0	0	0	0	0	0	0	0	0	0	0	0	0	0	0	0	0	0	0	;	/*11*/110000 0 0 0 1 0 0 0 0 0 0 0 0 0 0 0 0 0 0 0 0 0 0 0 ;	2015	2	Tracked from 2015-06-24 to 2016-05-19
12	1	1	0	0	0	0	0	0	0	1	0	0	0	0	0	0	0	0	0	0	0	0	0	0	0	0	0	0	0	;	/*12*/110000 0 0 0 1 0 0 0 0 0 0 0 0 0 0 0 0 0 0 0 0 0 0 0 ;	2015	2	Tracked from 2015-06-30 to 2016-05-19
13	1	1	0	0	0	0	0	0	0	1	0	0	0	0	0	0	0	0	0	0	0	0	0	0	0	0	0	0	0	;	/*13*/110000 0 0 0 1 0 0 0 0 0 0 0 0 0 0 0 0 0 0 0 0 0 0 0 ;	2015	2	Tracked from 2015-06-26 to 2016-05-19
14	1	1	0	0	0	0	0	0	0	1	0	0	0	0	0	0	0	0	0	0	0	0	0	0	0	0	0	0	0	;	/*14*/110000 0 0 0 1 0 0 0 0 0 0 0 0 0 0 0 0 0 0 0 0 0 0 0 ;	2015	2	Tracked from 2015-06-22 to 2016-05-19
15	1	1	0	0	0	0	0	0	0	1	0	0	0	0	0	0	0	0	0	0	0	0	0	0	0	0	0	0	0	;	/*15*/110000 0 0 0 1 0 0 0 0 0 0 0 0 0 0 0 0 0 0 0 0 0 0 0 ;	2015	2	Tracked from 2015-06-26 to 2016-04-22
16	1	1	0	0	0	0	0	0	0	1	0	0	0	0	0	0	0	0	0	0	0	0	0	0	0	0	0	0	0	;	/*16*/110000 0 0 0 1 0 0 0 0 0 0 0 0 0 0 0 0 0 0 0 0 0 0 0 ;	2015	2	Tracked from 2015-06-26 to 2016-07-06; Dropped transmitter found on 2016-07-08
17	1	1	0	0	0	0	0	0	0	1	0	0	0	0	0	0	0	0	0	0	0	0	0	0	0	0	0	0	0	;	/*17*/110000 0 0 0 1 0 0 0 0 0 0 0 0 0 0 0 0 0 0 0 0 0 0 0 ;	2015	2	Tracked from 2015-06-24 to 2016-09-19; Dropped transmitter found on 2016-09-22
18	1	1	0	0	0	0	0	0	0	1	0	0	0	0	0	0	0	0	0	0	0	0	0	0	0	0	0	0	0	;	/*18*/110000 0 0 0 1 0 0 0 0 0 0 0 0 0 0 0 0 0 0 0 0 0 0 0 ;	2015	2	Tracked from 2015-06-24 to 2017-11-07; Signal lost after 2017-11-14
19	1	1	1	0	0	0	0	0	0	1	0	0	0	0	0	0	0	0	0	0	0	0	0	0	0	0	0	0	0	;	/*19*/111000 0 0 0 1 0 0 0 0 0 0 0 0 0 0 0 0 0 0 0 0 0 0 0 ;	2015	2	Tracked from 2015-06-24 to 2016-04-14; 2017-07-21 found opportunistically while tracking
20	1	1	1	0	0	0	0	0	0	1	0	0	0	0	0	0	0	0	0	0	0	0	0	0	0	0	0	0	0	;	/*20*/111000 0 0 0 1 0 0 0 0 0 0 0 0 0 0 0 0 0 0 0 0 0 0 0 ;	2015	2	Tracked from 2015-06-26 to 2016-05-19; 2017-09-18 found opportunistically while tracking
21	1	0	0	0	0	0	0	0	0	0	1	0	0	0	0	0	0	0	0	0	0	0	0	0	0	0	0	0	0	;	/*21*/100000 0 0 0 0 1 0 0 0 0 0 0 0 0 0 0 0 0 0 0 0 0 0 0 ;	2015	1	Tracked from 2015-06-26 to 2015-07-03
22	0	1	1	1	1	1	0	0	0	0	0	1	0	0	0	0	0	0	0	0	0	0	0	0	0	0	0	0	0	;	/*22*/011111 0 0 0 0 0 1 0 0 0 0 0 0 0 0 0 0 0 0 0 0 0 0 0 ;	2016	5	Tracked from 2016-06-22 to 2020-08-17 when it was found dead (but coded 1 in 2020 because it was alive in spring)
23	0	1	1	1	1	1	0	0	0	0	0	1	0	0	0	0	0	0	0	0	0	0	0	0	0	0	0	0	0	;	/*23*/011111 0 0 0 0 0 1 0 0 0 0 0 0 0 0 0 0 0 0 0 0 0 0 0 ;	2016	5	Tracked from 2016-06-22 to 2020-12-27
24	0	1	1	1	1	1	0	0	0	0	0	1	0	0	0	0	0	0	0	0	0	0	0	0	0	0	0	0	0	;	/*24*/011111 0 0 0 0 0 1 0 0 0 0 0 0 0 0 0 0 0 0 0 0 0 0 0 ;	2016	5	Tracked from 2016-06-22 to 2020-12-27
25	0	1	1	1	1	1	0	0	0	0	0	1	0	0	0	0	0	0	0	0	0	0	0	0	0	0	0	0	0	;	/*25*/011111 0 0 0 0 0 1 0 0 0 0 0 0 0 0 0 0 0 0 0 0 0 0 0 ;	2016	5	Tracked from 2016-06-22 to 2020-12-17
26	0	1	1	1	1	1	0	0	0	0	0	1	0	0	0	0	0	0	0	0	0	0	0	0	0	0	0	0	0	;	/*26*/011111 0 0 0 0 0 1 0 0 0 0 0 0 0 0 0 0 0 0 0 0 0 0 0 ;	2016	5	Tracked from 2016-06-22 to 2020-12-27
27	0	1	1	1	1	0	0	0	0	0	0	0	1	0	0	0	0	0	0	0	0	0	0	0	0	0	0	0	0	;	/*27*/011110 0 0 0 0 0 0 1 0 0 0 0 0 0 0 0 0 0 0 0 0 0 0 0 ;	2016	4	Tracked from 2016-06-22 to 2019-05-30
28	0	1	1	1	1	0	0	0	0	0	0	0	1	0	0	0	0	0	0	0	0	0	0	0	0	0	0	0	0	;	/*28*/011110 0 0 0 0 0 0 1 0 0 0 0 0 0 0 0 0 0 0 0 0 0 0 0 ;	2016	4	Tracked from 2016-06-22 to 2019-05-31
29	0	1	1	1	0	0	0	0	0	0	0	0	1	0	0	0	0	0	0	0	0	0	0	0	0	0	0	0	0	;	/*29*/011100 0 0 0 0 0 0 1 0 0 0 0 0 0 0 0 0 0 0 0 0 0 0 0 ;	2016	4	Tracked from 2016-06-22 to 2018-09-13 when it was found dead
30	0	1	1	1	0	0	0	0	0	0	0	0	1	0	0	0	0	0	0	0	0	0	0	0	0	0	0	0	0	;	/*30*/011100 0 0 0 0 0 0 1 0 0 0 0 0 0 0 0 0 0 0 0 0 0 0 0 ;	2016	4	Tracked from 2016-06-22 to 2018-07-30 when it was found dead
31	0	1	1	1	0	0	0	0	0	0	0	0	0	1	0	0	0	0	0	0	0	0	0	0	0	0	0	0	0	;	/*31*/011100 0 0 0 0 0 0 0 1 0 0 0 0 0 0 0 0 0 0 0 0 0 0 0 ;	2016	3	Tracked from 2016-06-22 to 2018-06-29; signal lost after 2018-07-13
32	0	1	1	0	0	0	0	0	0	0	0	0	0	0	1	0	0	0	0	0	0	0	0	0	0	0	0	0	0	;	/*32*/011000 0 0 0 0 0 0 0 0 1 0 0 0 0 0 0 0 0 0 0 0 0 0 0 ;	2016	2	Tracked from 2016-06-22 to 2017-05-03
33	0	1	1	0	0	0	0	0	0	0	0	0	0	0	1	0	0	0	0	0	0	0	0	0	0	0	0	0	0	;	/*33*/011000 0 0 0 0 0 0 0 0 1 0 0 0 0 0 0 0 0 0 0 0 0 0 0 ;	2016	2	Tracked from 2016-06-22 to 2017-05-09
34	0	1	1	0	0	0	0	0	0	0	0	0	0	0	1	0	0	0	0	0	0	0	0	0	0	0	0	0	0	;	/*34*/011000 0 0 0 0 0 0 0 0 1 0 0 0 0 0 0 0 0 0 0 0 0 0 0 ;	2016	2	Tracked from 2016-06-22 to 2017-05-09
35	0	1	1	1	0	0	0	0	0	0	0	0	0	0	1	0	0	0	0	0	0	0	0	0	0	0	0	0	0	;	/*35*/011100 0 0 0 0 0 0 0 0 1 0 0 0 0 0 0 0 0 0 0 0 0 0 0 ;	2016	2	Tracked from 2016-06-22 to 2017-05-08; 2018-08-10 found opportunistic while tracking
36	0	1	1	0	0	0	0	0	0	0	0	0	0	0	1	0	0	0	0	0	0	0	0	0	0	0	0	0	0	;	/*36*/011000 0 0 0 0 0 0 0 0 1 0 0 0 0 0 0 0 0 0 0 0 0 0 0 ;	2016	2	Tracked from 2016-06-22 to 2017-05-09
37	0	1	1	0	0	0	0	0	0	0	0	0	0	0	1	0	0	0	0	0	0	0	0	0	0	0	0	0	0	;	/*37*/011000 0 0 0 0 0 0 0 0 1 0 0 0 0 0 0 0 0 0 0 0 0 0 0 ;	2016	2	Tracked from 2016-06-22 to 2017-10-10, signal lost after 2017-10-13
38	0	1	0	0	0	0	0	0	0	0	0	0	0	0	1	0	0	0	0	0	0	0	0	0	0	0	0	0	0	;	/*38*/010000 0 0 0 0 0 0 0 0 1 0 0 0 0 0 0 0 0 0 0 0 0 0 0 ;	2016	2	Tracked from 2016-06-22 to 2016-07-25 when it was found dead
39	0	1	0	0	0	0	0	0	0	0	0	0	0	0	1	0	0	0	0	0	0	0	0	0	0	0	0	0	0	;	/*39*/010000 0 0 0 0 0 0 0 0 1 0 0 0 0 0 0 0 0 0 0 0 0 0 0 ;	2016	2	Tracked from 2016-06-22 to 2016-09-19 when it was found dead
40	0	1	0	0	0	0	0	0	0	0	0	0	0	0	0	1	0	0	0	0	0	0	0	0	0	0	0	0	0	;	/*40*/010000 0 0 0 0 0 0 0 0 0 1 0 0 0 0 0 0 0 0 0 0 0 0 0 ;	2016	1	Tracked from 2016-06-22 to fallen transmitter found on 2016-07-06. Turtle was later seen basking on a log on 2016-07-27
41	0	1	0	0	0	0	0	0	0	0	0	0	0	0	0	1	0	0	0	0	0	0	0	0	0	0	0	0	0	;	/*41*/010000 0 0 0 0 0 0 0 0 0 1 0 0 0 0 0 0 0 0 0 0 0 0 0 ;	2016	1	Tracked from 2016-06-22 to fallen transmitter found on 2016-09-22
42	0	1	0	1	0	0	0	0	0	0	0	0	0	0	0	1	0	0	0	0	0	0	0	0	0	0	0	0	0	;	/*42*/010100 0 0 0 0 0 0 0 0 0 1 0 0 0 0 0 0 0 0 0 0 0 0 0 ;	2016	1	Tracked from 2016-06-22 to 2016-09-20. Turtle was lost after this and transmitter not recovered. Turtle was found in a trap in 2018
43	0	1	0	0	0	0	0	0	0	0	0	0	0	0	0	1	0	0	0	0	0	0	0	0	0	0	0	0	0	;	/*43*/010000 0 0 0 0 0 0 0 0 0 1 0 0 0 0 0 0 0 0 0 0 0 0 0 ;	2016	1	Tracked from 2016-06-22 to 2017-04-26 after which signal is lost
44	0	1	0	0	0	0	0	0	0	0	0	0	0	0	0	1	0	0	0	0	0	0	0	0	0	0	0	0	0	;	/*44*/010000 0 0 0 0 0 0 0 0 0 1 0 0 0 0 0 0 0 0 0 0 0 0 0 ;	2016	1	Tracked from 2016-06-22 to 2016-09-19 after which signal is lost
45	0	1	0	1	0	0	0	0	0	0	0	0	0	0	0	1	0	0	0	0	0	0	0	0	0	0	0	0	0	;	/*45*/010100 0 0 0 0 0 0 0 0 0 1 0 0 0 0 0 0 0 0 0 0 0 0 0 ;	2016	1	Tracked from 2016-06-22 to 2017-04-26; Turtle was considered lost on 2017-05-03 but found in 2018-05-10 opportunistically while tracking
46	0	0	0	1	0	0	0	0	0	0	0	0	0	0	0	0	1	0	0	0	0	0	0	0	0	0	0	0	0	;	/*46*/000100 0 0 0 0 0 0 0 0 0 0 1 0 0 0 0 0 0 0 0 0 0 0 0 ;	2016	0	Caught in traps 2018-07-25 and 2018-08-16
47	0	0	0	1	0	0	0	0	0	0	0	0	0	0	0	0	1	0	0	0	0	0	0	0	0	0	0	0	0	;	/*47*/000100 0 0 0 0 0 0 0 0 0 0 1 0 0 0 0 0 0 0 0 0 0 0 0 ;	2016	0	Caught in traps 2018-07-23
48	0	0	0	1	0	0	0	0	0	0	0	0	0	0	0	0	1	0	0	0	0	0	0	0	0	0	0	0	0	;	/*48*/000100 0 0 0 0 0 0 0 0 0 0 1 0 0 0 0 0 0 0 0 0 0 0 0 ;	2016	0	Caught in traps 2018-08-01
49	0	0	0	0	1	0	0	0	0	0	0	0	0	0	0	0	1	0	0	0	0	0	0	0	0	0	0	0	0	;	/*49*/000010 0 0 0 0 0 0 0 0 0 0 1 0 0 0 0 0 0 0 0 0 0 0 0 ;	2016	0	Opportunistically caught in 2017-09-27 (not included in encounter history because no traps were conducted) and 2019-04-25
50	0	0	0	1	0	0	0	0	0	0	0	0	0	0	0	0	1	0	0	0	0	0	0	0	0	0	0	0	0	;	/*50*/000100 0 0 0 0 0 0 0 0 0 0 1 0 0 0 0 0 0 0 0 0 0 0 0 ;	2016	0	Caught in traps 2018-08-29
51	0	0	1	1	1	0	0	0	0	0	0	0	0	0	0	0	0	1	0	0	0	0	0	0	0	0	0	0	0	;	/*51*/001110 0 0 0 0 0 0 0 0 0 0 0 1 0 0 0 0 0 0 0 0 0 0 0 ;	2017	4	Tracked from 2017-06-30 to 2019-07-15 when it was found dead
52	0	0	1	1	1	1	0	0	0	0	0	0	0	0	0	0	0	1	0	0	0	0	0	0	0	0	0	0	0	;	/*52*/001111 0 0 0 0 0 0 0 0 0 0 0 1 0 0 0 0 0 0 0 0 0 0 0 ;	2017	4	Tracked from 2017-06-30 to 2020-06-11 when it was found dead
53	0	0	1	1	0	0	0	0	0	0	0	0	0	0	0	0	0	0	1	0	0	0	0	0	0	0	0	0	0	;	/*53*/001100 0 0 0 0 0 0 0 0 0 0 0 0 1 0 0 0 0 0 0 0 0 0 0 ;	2017	3	Tracked from 2017-06-30 to 2018-09-03 when it was found dead
54	0	0	1	1	0	0	0	0	0	0	0	0	0	0	0	0	0	0	1	0	0	0	0	0	0	0	0	0	0	;	/*54*/001100 0 0 0 0 0 0 0 0 0 0 0 0 1 0 0 0 0 0 0 0 0 0 0 ;	2017	3	Tracked from 2017-06-30 to 2018-08-28 when it was found dead
55	0	0	1	1	0	0	0	0	0	0	0	0	0	0	0	0	0	0	1	0	0	0	0	0	0	0	0	0	0	;	/*55*/001100 0 0 0 0 0 0 0 0 0 0 0 0 1 0 0 0 0 0 0 0 0 0 0 ;	2017	3	Tracked from 2017-06-30 to 2018-09-13 when it was found dead
56	0	0	1	1	0	0	0	0	0	0	0	0	0	0	0	0	0	0	1	0	0	0	0	0	0	0	0	0	0	;	/*56*/001100 0 0 0 0 0 0 0 0 0 0 0 0 1 0 0 0 0 0 0 0 0 0 0 ;	2017	3	Tracked from 2017-06-30 to 2018-09-06 when it was found dead
57	0	0	1	1	0	0	0	0	0	0	0	0	0	0	0	0	0	0	0	1	0	0	0	0	0	0	0	0	0	;	/*57*/001100 0 0 0 0 0 0 0 0 0 0 0 0 0 1 0 0 0 0 0 0 0 0 0 ;	2017	2	Tracked from 2017-06-30 to 2018-10-26 (No information on why tracking was stopped here)
58	0	0	1	1	0	0	0	0	0	0	0	0	0	0	0	0	0	0	0	1	0	0	0	0	0	0	0	0	0	;	/*58*/001100 0 0 0 0 0 0 0 0 0 0 0 0 0 1 0 0 0 0 0 0 0 0 0 ;	2017	2	Tracked from 2017-06-30 to 2018-06-22
59	0	0	1	1	0	0	0	0	0	0	0	0	0	0	0	0	0	0	0	1	0	0	0	0	0	0	0	0	0	;	/*59*/001100 0 0 0 0 0 0 0 0 0 0 0 0 0 1 0 0 0 0 0 0 0 0 0 ;	2017	2	Tracked from 2017-06-30 to 2018-06-22
60	0	0	1	1	0	0	0	0	0	0	0	0	0	0	0	0	0	0	0	1	0	0	0	0	0	0	0	0	0	;	/*60*/001100 0 0 0 0 0 0 0 0 0 0 0 0 0 1 0 0 0 0 0 0 0 0 0 ;	2017	2	Tracked from 2017-06-30 to 2018-06-22
61	0	0	1	1	0	0	0	0	0	0	0	0	0	0	0	0	0	0	0	1	0	0	0	0	0	0	0	0	0	;	/*61*/001100 0 0 0 0 0 0 0 0 0 0 0 0 0 1 0 0 0 0 0 0 0 0 0 ;	2017	2	Tracked from 2017-06-30 to 2018-06-22
62	0	0	1	1	0	0	0	0	0	0	0	0	0	0	0	0	0	0	0	1	0	0	0	0	0	0	0	0	0	;	/*62*/001100 0 0 0 0 0 0 0 0 0 0 0 0 0 1 0 0 0 0 0 0 0 0 0 ;	2017	2	Tracked from 2017-06-30 to 2018-05-14
63	0	0	1	1	0	0	0	0	0	0	0	0	0	0	0	0	0	0	0	1	0	0	0	0	0	0	0	0	0	;	/*63*/001100 0 0 0 0 0 0 0 0 0 0 0 0 0 1 0 0 0 0 0 0 0 0 0 ;	2017	2	Tracked from 2017-06-30 to 2018-06-15; 2018-06-20 transmitter was found without a turtle
64	0	0	1	1	1	0	0	0	0	0	0	0	0	0	0	0	0	0	0	1	0	0	0	0	0	0	0	0	0	;	/*64*/001110 0 0 0 0 0 0 0 0 0 0 0 0 0 1 0 0 0 0 0 0 0 0 0 ;	2017	2	Tracked from 2017-06-30 to 2018-06-22; 2019-04-25 and 2019-05-02 opportunistically found while tracking
65	0	0	1	0	0	0	0	0	0	0	0	0	0	0	0	0	0	0	0	1	0	0	0	0	0	0	0	0	0	;	/*65*/001000 0 0 0 0 0 0 0 0 0 0 0 0 0 1 0 0 0 0 0 0 0 0 0 ;	2017	2	Tracked from 2017-06-30 to 2017-08-30 when it was found dead
66	0	0	1	0	0	0	0	0	0	0	0	0	0	0	0	0	0	0	0	1	0	0	0	0	0	0	0	0	0	;	/*66*/001000 0 0 0 0 0 0 0 0 0 0 0 0 0 1 0 0 0 0 0 0 0 0 0 ;	2017	2	Tracked from 2017-06-30 to Turtle stopped tracking after 2017-11-07, turtle found lethargic. Probable death.
67	0	0	0	1	0	0	0	0	0	0	0	0	0	0	0	0	0	0	0	0	1	0	0	0	0	0	0	0	0	;	/*67*/000100 0 0 0 0 0 0 0 0 0 0 0 0 0 0 1 0 0 0 0 0 0 0 0 ;	2017	0	Caught in traps 2018-07-30
68	0	0	0	0	0	1	0	0	0	0	0	0	0	0	0	0	0	0	0	0	1	0	0	0	0	0	0	0	0	;	/*68*/000001 0 0 0 0 0 0 0 0 0 0 0 0 0 0 1 0 0 0 0 0 0 0 0 ;	2017	0	Caught in traps 2020-07-29 and 2020-07-30
69	0	0	0	1	0	1	0	0	0	0	0	0	0	0	0	0	0	0	0	0	1	0	0	0	0	0	0	0	0	;	/*69*/000101 0 0 0 0 0 0 0 0 0 0 0 0 0 0 1 0 0 0 0 0 0 0 0 ;	2017	0	Caught in traps 2018-06-27 and 2020-07-17
70	0	0	0	1	0	0	0	0	0	0	0	0	0	0	0	0	0	0	0	0	1	0	0	0	0	0	0	0	0	;	/*70*/000100 0 0 0 0 0 0 0 0 0 0 0 0 0 0 1 0 0 0 0 0 0 0 0 ;	2017	0	Caught in traps 2018-08-30, 2018-09-07, and opportunistically caught 2018-09-18
71	0	0	0	1	0	1	0	0	0	0	0	0	0	0	0	0	0	0	0	0	1	0	0	0	0	0	0	0	0	;	/*71*/000101 0 0 0 0 0 0 0 0 0 0 0 0 0 0 1 0 0 0 0 0 0 0 0 ;	2017	0	Caught in traps 2018-08-13 and 2020-06-19
72	0	0	0	1	1	0	0	0	0	0	0	0	0	0	0	0	0	0	0	0	1	0	0	0	0	0	0	0	0	;	/*72*/000110 0 0 0 0 0 0 0 0 0 0 0 0 0 0 1 0 0 0 0 0 0 0 0 ;	2017	0	Caught in traps 2018-05-29, 2018-08-19, 2019-08-07 and 2019-08-11
73	0	0	0	0	1	1	0	0	0	0	0	0	0	0	0	0	0	0	0	0	1	0	0	0	0	0	0	0	0	;	/*73*/000011 0 0 0 0 0 0 0 0 0 0 0 0 0 0 1 0 0 0 0 0 0 0 0 ;	2017	0	Caught in traps 2019-06-25 and 2020-06-17
74	0	0	0	1	0	0	0	0	0	0	0	0	0	0	0	0	0	0	0	0	1	0	0	0	0	0	0	0	0	;	/*74*/000100 0 0 0 0 0 0 0 0 0 0 0 0 0 0 1 0 0 0 0 0 0 0 0 ;	2017	0	Caught in traps 2018-08-11
75	0	0	0	1	1	0	0	0	0	0	0	0	0	0	0	0	0	0	0	0	1	0	0	0	0	0	0	0	0	;	/*75*/000110 0 0 0 0 0 0 0 0 0 0 0 0 0 0 1 0 0 0 0 0 0 0 0 ;	2017	0	2018-05-14 found opportunistically while tracking, caught in traps 2019-08-28 and 2019-08-29
76	0	0	0	1	0	0	0	0	0	0	0	0	0	0	0	0	0	0	0	0	1	0	0	0	0	0	0	0	0	;	/*76*/000100 0 0 0 0 0 0 0 0 0 0 0 0 0 0 1 0 0 0 0 0 0 0 0 ;	2017	0	2018-03-22 opportunistically found while tracking
77	0	0	0	1	0	0	0	0	0	0	0	0	0	0	0	0	0	0	0	0	1	0	0	0	0	0	0	0	0	;	/*77*/000100 0 0 0 0 0 0 0 0 0 0 0 0 0 0 1 0 0 0 0 0 0 0 0 ;	2017	0	2018-05-25 opportunistically found while tracking
78	0	0	0	1	0	0	0	0	0	0	0	0	0	0	0	0	0	0	0	0	1	0	0	0	0	0	0	0	0	;	/*78*/000100 0 0 0 0 0 0 0 0 0 0 0 0 0 0 1 0 0 0 0 0 0 0 0 ;	2017	0	2018-04-20 opportunistically found while tracking
79	0	0	0	1	0	0	0	0	0	0	0	0	0	0	0	0	0	0	0	0	1	0	0	0	0	0	0	0	0	;	/*79*/000100 0 0 0 0 0 0 0 0 0 0 0 0 0 0 1 0 0 0 0 0 0 0 0 ;	2017	0	2017-09-11, 2017-10-10, 2017-10-20, 2018-05-08 and 2018-09-18 opportunistically caught (2017 opportunistic is not included because mark-recapture surveys did not occur from 2015 - 2017)
80	0	0	0	1	0	0	0	0	0	0	0	0	0	0	0	0	0	0	0	0	1	0	0	0	0	0	0	0	0	;	/*80*/000100 0 0 0 0 0 0 0 0 0 0 0 0 0 0 1 0 0 0 0 0 0 0 0 ;	2017	0	2017-09-11 and 2017-10-10 and 2018-05-10 opportunistically caught while tracking (2017 opportunistic is not included because mark-recapture surveys did not occur from 2015 - 2017)
81	0	0	0	1	0	0	0	0	0	0	0	0	0	0	0	0	0	0	0	0	1	0	0	0	0	0	0	0	0	;	/*81*/000100 0 0 0 0 0 0 0 0 0 0 0 0 0 0 1 0 0 0 0 0 0 0 0 ;	2017	0	Caught in traps 2018-08-15 and 2018-09-07
82	0	0	0	1	0	0	0	0	0	0	0	0	0	0	0	0	0	0	0	0	1	0	0	0	0	0	0	0	0	;	/*82*/000100 0 0 0 0 0 0 0 0 0 0 0 0 0 0 1 0 0 0 0 0 0 0 0 ;	2017	0	2017-09-11, 2017-10-10, 2018-05-10 and 2018-05-14 opportunistically found (2017 opportunistic is not included because mark-recapture surveys did not occur from 2015 - 2017)
83	0	0	0	1	1	0	0	0	0	0	0	0	0	0	0	0	0	0	0	0	1	0	0	0	0	0	0	0	0	;	/*83*/000110 0 0 0 0 0 0 0 0 0 0 0 0 0 0 1 0 0 0 0 0 0 0 0 ;	2017	0	2018-07-17, 2018-08-03 and 2019-05-23 opportunistically found while tracking
84	0	0	0	1	1	1	0	0	0	0	0	0	0	0	0	0	0	0	0	0	0	1	0	0	0	0	0	0	0	;	/*84*/000111 0 0 0 0 0 0 0 0 0 0 0 0 0 0 0 1 0 0 0 0 0 0 0 ;	2018	3	Tracked from 2018-06-26 to 2020-06-04
85	0	0	0	1	1	0	0	0	0	0	0	0	0	0	0	0	0	0	0	0	0	1	0	0	0	0	0	0	0	;	/*85*/000110 0 0 0 0 0 0 0 0 0 0 0 0 0 0 0 1 0 0 0 0 0 0 0 ;	2018	3	Tracked from 2018-06-26 to 2018-07-13, after which the signal is lost. Tracked again from 2019-06-26 to 2019-07-19 when it was found dead
86	0	0	0	1	1	0	0	0	0	0	0	0	0	0	0	0	0	0	0	0	0	0	1	0	0	0	0	0	0	;	/*86*/000110 0 0 0 0 0 0 0 0 0 0 0 0 0 0 0 0 1 0 0 0 0 0 0 ;	2018	2	Tracked from 2018-06-26 to 2019-05-30
87	0	0	0	1	1	0	0	0	0	0	0	0	0	0	0	0	0	0	0	0	0	0	1	0	0	0	0	0	0	;	/*87*/000110 0 0 0 0 0 0 0 0 0 0 0 0 0 0 0 0 1 0 0 0 0 0 0 ;	2018	2	Tracked from 2018-06-26 to 2019-05-31
88	0	0	0	1	1	0	0	0	0	0	0	0	0	0	0	0	0	0	0	0	0	0	1	0	0	0	0	0	0	;	/*88*/000110 0 0 0 0 0 0 0 0 0 0 0 0 0 0 0 0 1 0 0 0 0 0 0 ;	2018	2	Tracked from 2018-06-26 to 2019-05-30
89	0	0	0	1	1	0	0	0	0	0	0	0	0	0	0	0	0	0	0	0	0	0	1	0	0	0	0	0	0	;	/*89*/000110 0 0 0 0 0 0 0 0 0 0 0 0 0 0 0 0 1 0 0 0 0 0 0 ;	2018	2	Tracked from 2018-06-29 to 2019-05-30
90	0	0	0	1	1	0	0	0	0	0	0	0	0	0	0	0	0	0	0	0	0	0	1	0	0	0	0	0	0	;	/*90*/000110 0 0 0 0 0 0 0 0 0 0 0 0 0 0 0 0 1 0 0 0 0 0 0 ;	2018	2	Tracked from 2018-06-26 to 2019-05-29
91	0	0	0	1	1	0	0	0	0	0	0	0	0	0	0	0	0	0	0	0	0	0	1	0	0	0	0	0	0	;	/*91*/000110 0 0 0 0 0 0 0 0 0 0 0 0 0 0 0 0 1 0 0 0 0 0 0 ;	2018	2	Tracked from 2018-06-26 to 2019-05-29
92	0	0	0	1	1	0	0	0	0	0	0	0	0	0	0	0	0	0	0	0	0	0	1	0	0	0	0	0	0	;	/*92*/000110 0 0 0 0 0 0 0 0 0 0 0 0 0 0 0 0 1 0 0 0 0 0 0 ;	2018	2	Tracked from 2018-06-26 to 2019-06-06
93	0	0	0	1	1	0	0	0	0	0	0	0	0	0	0	0	0	0	0	0	0	0	1	0	0	0	0	0	0	;	/*93*/000110 0 0 0 0 0 0 0 0 0 0 0 0 0 0 0 0 1 0 0 0 0 0 0 ;	2018	2	Tracked from 2018-06-26 to 2019-05-30
94	0	0	0	1	1	0	0	0	0	0	0	0	0	0	0	0	0	0	0	0	0	0	1	0	0	0	0	0	0	;	/*94*/000110 0 0 0 0 0 0 0 0 0 0 0 0 0 0 0 0 1 0 0 0 0 0 0 ;	2018	2	Tracked from 2018-06-26 to 2019-05-23
95	0	0	0	1	1	0	0	0	0	0	0	0	0	0	0	0	0	0	0	0	0	0	1	0	0	0	0	0	0	;	/*95*/000110 0 0 0 0 0 0 0 0 0 0 0 0 0 0 0 0 1 0 0 0 0 0 0 ;	2018	2	Tracked from 2018-06-26 to 2019-05-30
96	0	0	0	1	1	0	0	0	0	0	0	0	0	0	0	0	0	0	0	0	0	0	1	0	0	0	0	0	0	;	/*96*/000110 0 0 0 0 0 0 0 0 0 0 0 0 0 0 0 0 1 0 0 0 0 0 0 ;	2018	2	Tracked from 2018-06-26 to 2019-05-29
97	0	0	0	1	1	0	0	0	0	0	0	0	0	0	0	0	0	0	0	0	0	0	1	0	0	0	0	0	0	;	/*97*/000110 0 0 0 0 0 0 0 0 0 0 0 0 0 0 0 0 1 0 0 0 0 0 0 ;	2018	2	Tracked from 2018-06-26 to 2019-05-29
98	0	0	0	1	1	0	0	0	0	0	0	0	0	0	0	0	0	0	0	0	0	0	1	0	0	0	0	0	0	;	/*98*/000110 0 0 0 0 0 0 0 0 0 0 0 0 0 0 0 0 1 0 0 0 0 0 0 ;	2018	2	Tracked from 2018-06-26 to 2019-05-29
99	0	0	0	1	1	0	0	0	0	0	0	0	0	0	0	0	0	0	0	0	0	0	1	0	0	0	0	0	0	;	/*99*/000110 0 0 0 0 0 0 0 0 0 0 0 0 0 0 0 0 1 0 0 0 0 0 0 ;	2018	2	Tracked from 2018-06-26 to 2019-05-31
100	0	0	0	1	1	0	0	0	0	0	0	0	0	0	0	0	0	0	0	0	0	0	1	0	0	0	0	0	0	;	/*100*/000110 0 0 0 0 0 0 0 0 0 0 0 0 0 0 0 0 1 0 0 0 0 0 0 ;	2018	2	Tracked from 2018-06-26 to 2019-05-23
101	0	0	0	1	1	0	0	0	0	0	0	0	0	0	0	0	0	0	0	0	0	0	1	0	0	0	0	0	0	;	/*101*/000110 0 0 0 0 0 0 0 0 0 0 0 0 0 0 0 0 1 0 0 0 0 0 0 ;	2018	2	Tracked from 2018-06-26 to 2019-05-31
102	0	0	0	1	0	0	0	0	0	0	0	0	0	0	0	0	0	0	0	0	0	0	1	0	0	0	0	0	0	;	/*102*/000100 0 0 0 0 0 0 0 0 0 0 0 0 0 0 0 0 1 0 0 0 0 0 0 ;	2018	2	Tracked from 2018-06-26 to 2018-09-07 when it was found dead
103	0	0	0	1	0	0	0	0	0	0	0	0	0	0	0	0	0	0	0	0	0	0	1	0	0	0	0	0	0	;	/*103*/000100 0 0 0 0 0 0 0 0 0 0 0 0 0 0 0 0 1 0 0 0 0 0 0 ;	2018	2	Tracked from 2018-06-26 to 2018-09-14 when it was found dead
104	0	0	0	1	0	0	0	0	0	0	0	0	0	0	0	0	0	0	0	0	0	0	1	0	0	0	0	0	0	;	/*104*/000100 0 0 0 0 0 0 0 0 0 0 0 0 0 0 0 0 1 0 0 0 0 0 0 ;	2018	2	Tracked from 2018-09-14 to 2018-09-14 when it was found dead
105	0	0	0	1	0	0	0	0	0	0	0	0	0	0	0	0	0	0	0	0	0	0	0	1	0	0	0	0	0	;	/*105*/000100 0 0 0 0 0 0 0 0 0 0 0 0 0 0 0 0 0 1 0 0 0 0 0 ;	2018	1	Tracked from 2018-06-26 to 2018-09-24 after which signal is lost
106	0	0	0	0	1	1	0	0	0	0	0	0	0	0	0	0	0	0	0	0	0	0	0	0	1	0	0	0	0	;	/*106*/000011 0 0 0 0 0 0 0 0 0 0 0 0 0 0 0 0 0 0 1 0 0 0 0 ;	2018	0	2019-06-18 opportunistically found while tracking, 2020-07-23 and 2020-07-31 caught in traps
107	0	0	0	0	0	1	0	0	0	0	0	0	0	0	0	0	0	0	0	0	0	0	0	0	1	0	0	0	0	;	/*107*/000001 0 0 0 0 0 0 0 0 0 0 0 0 0 0 0 0 0 0 1 0 0 0 0 ;	2018	0	Caugh in traps 2020-07-17
108	0	0	0	1	1	0	0	0	0	0	0	0	0	0	0	0	0	0	0	0	0	0	0	0	1	0	0	0	0	;	/*108*/000110 0 0 0 0 0 0 0 0 0 0 0 0 0 0 0 0 0 0 1 0 0 0 0 ;	2018	0	Caught in traps 2018-06-25, 2019-04-10 and opportunistically found while tracking 2019-05-23
109	0	0	0	1	0	0	0	0	0	0	0	0	0	0	0	0	0	0	0	0	0	0	0	0	1	0	0	0	0	;	/*109*/000100 0 0 0 0 0 0 0 0 0 0 0 0 0 0 0 0 0 0 1 0 0 0 0 ;	2018	0	Opportunistcally found while tracking 2018-06-29
110	0	0	0	1	0	0	0	0	0	0	0	0	0	0	0	0	0	0	0	0	0	0	0	0	1	0	0	0	0	;	/*110*/000100 0 0 0 0 0 0 0 0 0 0 0 0 0 0 0 0 0 0 1 0 0 0 0 ;	2018	0	Opportunistically found while tracking 2018-08-13
111	0	0	0	0	1	0	0	0	0	0	0	0	0	0	0	0	0	0	0	0	0	0	0	0	1	0	0	0	0	;	/*111*/000010 0 0 0 0 0 0 0 0 0 0 0 0 0 0 0 0 0 0 1 0 0 0 0 ;	2018	0	Opportunistically found while tracking 2019-05-07
112	0	0	0	1	1	0	0	0	0	0	0	0	0	0	0	0	0	0	0	0	0	0	0	0	1	0	0	0	0	;	/*112*/000110 0 0 0 0 0 0 0 0 0 0 0 0 0 0 0 0 0 0 1 0 0 0 0 ;	2018	0	Opportunistically found while tracking 2018-09-26 and 2019-05-06
113	0	0	0	1	0	0	0	0	0	0	0	0	0	0	0	0	0	0	0	0	0	0	0	0	1	0	0	0	0	;	/*113*/000100 0 0 0 0 0 0 0 0 0 0 0 0 0 0 0 0 0 0 1 0 0 0 0 ;	2018	0	Static signal from the first day (2018-06-26), tracked once a month until 2018-08-30 (but static) - Treat as an "non-tracked" turtle
114	0	0	0	1	0	0	0	0	0	0	0	0	0	0	0	0	0	0	0	0	0	0	0	0	1	0	0	0	0	;	/*114*/000100 0 0 0 0 0 0 0 0 0 0 0 0 0 0 0 0 0 0 1 0 0 0 0 ;	2018	0	Opportunistically found while tracking 2018-07-05
115	0	0	0	0	1	1	0	0	0	0	0	0	0	0	0	0	0	0	0	0	0	0	0	0	0	1	0	0	0	;	/*115*/000011 0 0 0 0 0 0 0 0 0 0 0 0 0 0 0 0 0 0 0 1 0 0 0 ;	2019	2	Tracked from 2019-06-18 to 2020-05-26
116	0	0	0	0	1	1	0	0	0	0	0	0	0	0	0	0	0	0	0	0	0	0	0	0	0	1	0	0	0	;	/*116*/000011 0 0 0 0 0 0 0 0 0 0 0 0 0 0 0 0 0 0 0 1 0 0 0 ;	2019	2	Tracked from 2019-06-26 to 2020-12-27
117	0	0	0	0	1	1	0	0	0	0	0	0	0	0	0	0	0	0	0	0	0	0	0	0	0	1	0	0	0	;	/*117*/000011 0 0 0 0 0 0 0 0 0 0 0 0 0 0 0 0 0 0 0 1 0 0 0 ;	2019	2	Tracked from 2019-06-26 to 2020-06-11
118	0	0	0	0	1	0	0	0	0	0	0	0	0	0	0	0	0	0	0	0	0	0	0	0	0	1	0	0	0	;	/*118*/000010 0 0 0 0 0 0 0 0 0 0 0 0 0 0 0 0 0 0 0 1 0 0 0 ;	2019	2	Tracked from 2019-06-26 to 2019-09-06 when it was found dead
119	0	0	0	0	1	0	0	0	0	0	0	0	0	0	0	0	0	0	0	0	0	0	0	0	0	1	0	0	0	;	/*119*/000010 0 0 0 0 0 0 0 0 0 0 0 0 0 0 0 0 0 0 0 1 0 0 0 ;	2019	2	Tracked from 2019-06-26 to 2019-07-31 when it was found dead
120	0	0	0	0	1	0	0	0	0	0	0	0	0	0	0	0	0	0	0	0	0	0	0	0	0	1	0	0	0	;	/*120*/000010 0 0 0 0 0 0 0 0 0 0 0 0 0 0 0 0 0 0 0 1 0 0 0 ;	2019	2	Tracked from 2019-06-18 to 2019-08-27 when it was found dead
121	0	0	0	0	1	0	0	0	0	0	0	0	0	0	0	0	0	0	0	0	0	0	0	0	0	1	0	0	0	;	/*121*/000010 0 0 0 0 0 0 0 0 0 0 0 0 0 0 0 0 0 0 0 1 0 0 0 ;	2019	2	Tracked from 2019-06-18 to 2019-08-16 when it was found dead
122	0	0	0	0	1	0	0	0	0	0	0	0	0	0	0	0	0	0	0	0	0	0	0	0	0	1	0	0	0	;	/*122*/000010 0 0 0 0 0 0 0 0 0 0 0 0 0 0 0 0 0 0 0 1 0 0 0 ;	2019	2	Tracked from 2019-06-26 to 2019-07-26 when it was found dead
123	0	0	0	0	1	0	0	0	0	0	0	0	0	0	0	0	0	0	0	0	0	0	0	0	0	1	0	0	0	;	/*123*/000010 0 0 0 0 0 0 0 0 0 0 0 0 0 0 0 0 0 0 0 1 0 0 0 ;	2019	2	Tracked from 2019-06-26 to 2019-07-19 when it was found dead
124	0	0	0	0	1	0	0	0	0	0	0	0	0	0	0	0	0	0	0	0	0	0	0	0	0	1	0	0	0	;	/*124*/000010 0 0 0 0 0 0 0 0 0 0 0 0 0 0 0 0 0 0 0 1 0 0 0 ;	2019	2	Tracked from 2019-06-26 to 2019-09-06 when it was found dead
125	0	0	0	0	1	0	0	0	0	0	0	0	0	0	0	0	0	0	0	0	0	0	0	0	0	1	0	0	0	;	/*125*/000010 0 0 0 0 0 0 0 0 0 0 0 0 0 0 0 0 0 0 0 1 0 0 0 ;	2019	2	Tracked from 2019-06-26 to 2019-07-19 when it was found dead
126	0	0	0	0	1	0	0	0	0	0	0	0	0	0	0	0	0	0	0	0	0	0	0	0	0	1	0	0	0	;	/*126*/000010 0 0 0 0 0 0 0 0 0 0 0 0 0 0 0 0 0 0 0 1 0 0 0 ;	2019	2	Tracked from 2019-06-26 to 2019-08-07 when it was found dead
127	0	0	0	0	1	0	0	0	0	0	0	0	0	0	0	0	0	0	0	0	0	0	0	0	0	1	0	0	0	;	/*127*/000010 0 0 0 0 0 0 0 0 0 0 0 0 0 0 0 0 0 0 0 1 0 0 0 ;	2019	2	Tracked from 2019-06-26 to 2020-05-26 when it was found dead
128	0	0	0	0	1	1	0	0	0	0	0	0	0	0	0	0	0	0	0	0	0	0	0	0	0	1	0	0	0	;	/*128*/000011 0 0 0 0 0 0 0 0 0 0 0 0 0 0 0 0 0 0 0 1 0 0 0 ;	2019	2	Tracked from 2019-06-26 to 2020-05-26
129	0	0	0	0	1	1	0	0	0	0	0	0	0	0	0	0	0	0	0	0	0	0	0	0	0	1	0	0	0	;	/*129*/000011 0 0 0 0 0 0 0 0 0 0 0 0 0 0 0 0 0 0 0 1 0 0 0 ;	2019	2	Tracked from 2019-06-18 to 2020-05-26. Found dead 2020-06-04 (after the study period under consideration)
130	0	0	0	0	1	1	0	0	0	0	0	0	0	0	0	0	0	0	0	0	0	0	0	0	0	1	0	0	0	;	/*130*/000011 0 0 0 0 0 0 0 0 0 0 0 0 0 0 0 0 0 0 0 1 0 0 0 ;	2019	2	Tracked from 2019-06-18 to 2020-05-26. Found dead 2020-06-04 (after the study period under consideration)
131	0	0	0	0	1	1	0	0	0	0	0	0	0	0	0	0	0	0	0	0	0	0	0	0	0	1	0	0	0	;	/*131*/000011 0 0 0 0 0 0 0 0 0 0 0 0 0 0 0 0 0 0 0 1 0 0 0 ;	2019	2	Tracked from 2019-06-26 to 2020-06-04. Found dead 2020-06-16 (after the study period under consideration)
132	0	0	0	0	1	1	0	0	0	0	0	0	0	0	0	0	0	0	0	0	0	0	0	0	0	1	0	0	0	;	/*132*/000011 0 0 0 0 0 0 0 0 0 0 0 0 0 0 0 0 0 0 0 1 0 0 0 ;	2019	2	Tracked from 2019-06-18 to 2020-05-26. Found dead 2020-06-04 (after the study period under consideration)
133	0	0	0	0	1	0	0	0	0	0	0	0	0	0	0	0	0	0	0	0	0	0	0	0	0	0	1	0	0	;	/*133*/000010 0 0 0 0 0 0 0 0 0 0 0 0 0 0 0 0 0 0 0 0 1 0 0 ;	2019	1	Tracked from 2019-06-26 to 2020-03-11 after which turtle is lost
134	0	0	0	0	1	0	0	0	0	0	0	0	0	0	0	0	0	0	0	0	0	0	0	0	0	0	1	0	0	;	/*134*/000010 0 0 0 0 0 0 0 0 0 0 0 0 0 0 0 0 0 0 0 0 1 0 0 ;	2019	1	Tracked from 2019-06-26 to 2019-08-09 after which turtle is lost
135	0	0	0	0	1	0	0	0	0	0	0	0	0	0	0	0	0	0	0	0	0	0	0	0	0	0	1	0	0	;	/*135*/000010 0 0 0 0 0 0 0 0 0 0 0 0 0 0 0 0 0 0 0 0 1 0 0 ;	2019	1	Tracked from 2019-05-31 to 2020-03-11. Dropped transmitter found 2020-06-11
136	0	0	0	0	1	0	0	0	0	0	0	0	0	0	0	0	0	0	0	0	0	0	0	0	0	0	1	0	0	;	/*136*/000010 0 0 0 0 0 0 0 0 0 0 0 0 0 0 0 0 0 0 0 0 1 0 0 ;	2019	1	Tracked from 2019-06-26 to 2020-03-11 after which it was lost. The turtle was found dead turtle on 2020-06-10 (after the study period under consideration)
137	0	0	0	0	1	0	0	0	0	0	0	0	0	0	0	0	0	0	0	0	0	0	0	0	0	0	1	0	0	;	/*137*/000010 0 0 0 0 0 0 0 0 0 0 0 0 0 0 0 0 0 0 0 0 1 0 0 ;	2019	1	Tracked from 2019-06-26 to 2020-03-11 after which turtle is lost
138	0	0	0	0	1	0	0	0	0	0	0	0	0	0	0	0	0	0	0	0	0	0	0	0	0	0	0	1	0	;	/*138*/000010 0 0 0 0 0 0 0 0 0 0 0 0 0 0 0 0 0 0 0 0 0 1 0 ;	2019	0	Opportunistically found while tracking 2019-08-02
139	0	0	0	0	0	1	0	0	0	0	0	0	0	0	0	0	0	0	0	0	0	0	0	0	0	0	0	0	1	;	/*139*/000001 0 0 0 0 0 0 0 0 0 0 0 0 0 0 0 0 0 0 0 0 0 0 1 ;	2020	0	Opportunistically found 2020-07-07
