# Supplementary material for: Evaluation of headstarting as a conservation tool to recover Blanding’s Turtles (Emydoidea blandingii) in a highly fragmented urban landscape
Source: PLoS One. 2023 Mar 8;18(3):e0279833. doi: 10.1371/journal.pone.0279833 (PMC9994698; doi:10.1371/journal.pone.0279833)
Supplement: S2 File — (XLSX) [file pone.0279833.s002.xlsx]

## Sheet: Sheet1
Parameter Index Matrix (PIM) for the best model Φacc2019 pt in Program MARK
Apparent survival (Φ)			Sampling year
Group number	Release year	# occasions tracked	2015	2016	2017	2018	2019			Legend
Group 1	2015	6	2	2	2	2	2				PIM
Group 2	2015	5	2	2	2	2	2
Group 3	2015	4	2	2	2	2	2				Apparent survival
Group 4	2015	2	2	2	2	2	2				Time in captivity
Group 5	2015	1	2	2	2	2	2
Group 6	2016	5	1	2	2	2	2				Recapture
Group 7	2016	4	1	2	2	2	2				Fixed at 1 (Radio-track)
Group 8	2016	3	1	2	2	2	2				Fixed at 0 (Time in captivity/no mark-recapture surveys)
Group 9	2016	2	1	2	2	2	2
Group 10	2016	1	1	2	2	2	2				Probability of entry
Group 11	2016	0	1	2	2	2	2				Fixed at 1 (Cohort-specific release occasion)
Group 12	2017	4	1	1	2	2	2				Fixed at 0
Group 13	2017	3	1	1	2	2	2
Group 14	2017	2	1	1	2	2	2				Initial population size
Group 15	2017	0	1	1	2	2	2				Fixed to number of headstarted turtles released but never caught
Group 16	2018	3	1	1	1	2	2
Group 17	2018	2	1	1	1	2	2
Group 18	2018	1	1	1	1	2	2
Group 19	2018	0	1	1	1	2	2
Group 20	2019	2	1	1	1	1	3
Group 21	2019	1	1	1	1	1	3
Group 22	2019	0	1	1	1	1	3
Group 23	2020	0	1	1	1	1	1
Recapture (p)			Sampling year
Group number	Release year	# occasions tracked	2015	2016	2017	2018	2019	2020
Group 1	2015	6	5	5	5	5	5	5
Group 2	2015	5	5	5	5	5	5	8
Group 3	2015	4	5	5	5	5	7	8
Group 4	2015	2	5	5	4	6	7	8
Group 5	2015	1	5	4	4	6	7	8
Group 6	2016	5	4	5	5	5	5	5
Group 7	2016	4	4	5	5	5	5	8
Group 8	2016	3	4	5	5	5	7	8
Group 9	2016	2	4	5	5	6	7	8
Group 10	2016	1	4	5	4	6	7	8
Group 11	2016	0	4	4	4	6	7	8
Group 12	2017	4	4	4	5	5	5	5
Group 13	2017	3	4	4	5	5	5	8
Group 14	2017	2	4	4	5	5	7	8
Group 15	2017	0	4	4	4	6	7	8
Group 16	2018	3	4	4	4	5	5	5
Group 17	2018	2	4	4	4	5	5	8
Group 18	2018	1	4	4	4	5	7	8
Group 19	2018	0	4	4	4	6	7	8
Group 20	2019	2	4	4	4	4	5	5
Group 21	2019	1	4	4	4	4	5	8
Group 22	2019	0	4	4	4	4	7	8
Group 23	2020	0	4	4	4	4	4	8
Probability of entry			Sampling year
Group number	Release year	# occasions tracked	2015	2016	2017	2018	2019
Group 1	2015	6	9	9	9	9	9
Group 2	2015	5	9	9	9	9	9
Group 3	2015	4	9	9	9	9	9
Group 4	2015	2	9	9	9	9	9
Group 5	2015	1	9	9	9	9	9
Group 6	2016	5	10	11	11	11	11
Group 7	2016	4	10	11	11	11	11
Group 8	2016	3	10	11	11	11	11
Group 9	2016	2	10	11	11	11	11
Group 10	2016	1	10	11	11	11	11
Group 11	2016	0	10	11	11	11	11
Group 12	2017	4	13	12	13	13	13
Group 13	2017	3	13	12	13	13	13
Group 14	2017	2	13	12	13	13	13
Group 15	2017	0	13	12	13	13	13
Group 16	2018	3	15	15	14	15	15
Group 17	2018	2	15	15	14	15	15
Group 18	2018	1	15	15	14	15	15
Group 19	2018	0	15	15	14	15	15
Group 20	2019	2	17	17	17	16	17
Group 21	2019	1	17	17	17	16	17
Group 22	2019	0	17	17	17	16	17
Group 23	2020	0	19	19	19	19	18
Initial population size
Group number	Release year	# occasions tracked
Group 1	2015	6	20
Group 2	2015	5	21
Group 3	2015	4	22
Group 4	2015	2	23
Group 5	2015	1	24
Group 6	2016	5	25
Group 7	2016	4	26
Group 8	2016	3	27
Group 9	2016	2	28
Group 10	2016	1	29
Group 11	2016	0	30
Group 12	2017	4	31
Group 13	2017	3	32
Group 14	2017	2	33
Group 15	2017	0	34
Group 16	2018	3	35
Group 17	2018	2	36
Group 18	2018	1	37
Group 19	2018	0	38
Group 20	2019	2	39
Group 21	2019	1	40
Group 22	2019	0	41
Group 23	2020	0	42
